# Supplementary material for: Degradation of PET Bottles by an Engineered Ideonella sakaiensis PETase
Source: Polymers (Basel). 2023 Apr 3;15(7):1779. doi: 10.3390/polym15071779 (PMC10098701; doi:10.3390/polym15071779)
Supplement: Supplementary file 1 [file polymers-15-01779-s001.zip]

Archive with 1 entries (1 files):
- polymers-2285185-supplementary.pdf
